# Supplementary material for: A distinctive new subspecies of Scytalopus griseicollis (Aves, Passeriformes, Rhinocryptidae) from the northern Eastern Cordillera of Colombia and Venezuela
Source: Zookeys. 2015 Jun 2;(506):137–53. doi: 10.3897/zookeys.506.9553 (PMC4467187; doi:10.3897/zookeys.506.9553)
Supplement: XML Treatment for Scytalopus griseicollis morenoi [file zookeys.506.9553-treatment1.xml]

<!DOCTYPE tp:taxon-treatment
  PUBLIC "-//TaxonX//DTD Taxonomic Treatment Publishing DTD v0 20100105//EN" "tax-treatment-NSO.dtd">
<tp:taxon-treatment xmlns:tp="http://www.plazi.org/taxpub"><tp:treatment-meta><kwd-group><label>Taxon classification</label><kwd><named-content content-type="kingdom">Animalia</named-content></kwd><kwd><named-content content-type="order">Passeriformes</named-content></kwd><kwd><named-content content-type="family">Rhinocryptidae</named-content></kwd></kwd-group><mixed-citation publication-type="journal"><person-group><name><surname>Avendaño</surname><given-names>Jorge Enrique</given-names></name><name><surname>Donegan</surname><given-names>Thomas M.</given-names></name></person-group><article-title>A distinctive new subspecies of <italic><tp:taxon-name><tp:taxon-name-part taxon-name-part-type="genus">Scytalopus</tp:taxon-name-part> <tp:taxon-name-part taxon-name-part-type="species">griseicollis</tp:taxon-name-part></tp:taxon-name></italic> (<tp:taxon-name><tp:taxon-name-part taxon-name-part-type="class">Aves</tp:taxon-name-part></tp:taxon-name>, <tp:taxon-name><tp:taxon-name-part taxon-name-part-type="order">Passeriformes</tp:taxon-name-part></tp:taxon-name>, <tp:taxon-name><tp:taxon-name-part taxon-name-part-type="family">Rhinocryptidae</tp:taxon-name-part></tp:taxon-name>) from the northern Eastern Cordillera of Colombia and Venezuela</article-title><source>Zookeys</source><day>2</day><month>6</month><year>2015</year><volume>2015</volume><issue>506</issue><fpage>137</fpage><lpage>153</lpage><pub-id pub-id-type="doi">10.3897/zookeys.506.9553</pub-id></mixed-citation></tp:treatment-meta><tp:nomenclature><tp:taxon-name>
                        <tp:taxon-name-part taxon-name-part-type="genus">Scytalopus</tp:taxon-name-part>
                        <tp:taxon-name-part taxon-name-part-type="species">griseicollis</tp:taxon-name-part>
                        <tp:taxon-name-part taxon-name-part-type="subspecies">morenoi</tp:taxon-name-part>
                        <object-id xmlns:xlink="http://www.w3.org/1999/xlink" content-type="zoobank" xlink:type="simple">http://zoobank.org/70DE583A-AC75-466D-B3FB-84B1046BBBBB</object-id>
                    </tp:taxon-name><tp:taxon-authority>Avendaño &amp; Donegan</tp:taxon-authority><tp:taxon-status xmlns:xlink="http://www.w3.org/1999/xlink" xlink:type="simple">ssp. n.</tp:taxon-status></tp:nomenclature><tp:treatment-sec sec-type="Holotype"><title>Holotype.</title><p>An adult male study skin specimen (Figs <xref ref-type="fig" rid="F1">1</xref> and <xref ref-type="fig" rid="F3">3</xref>), no. 37538 of the ornithological collection of the Instituto de Ciencias Naturales (ICN), Universidad Nacional de Colombia, Bogotá. Tissue samples (pectoral muscle) are deposited at the Banco de Tejidos of Universidad de los Andes (ANDES-BT 1567), Bogotá. The specimen and tissue samples relate to the same individual organism which was collected and prepared on 2 August 2009 by J. E. Avendaño (original field no. JEA 811) in secondary growth / forest ecotone at La Pica, finca La Rinconada, vereda Potrero de Rodríguez, municipality of Molagavita, Santander department, Colombia (<named-content xmlns:xlink="http://www.w3.org/1999/xlink" content-type="dwc:verbatimCoordinates" xlink:type="simple">06°43'N; 72°47'W</named-content>; 2880 m).</p><fig id="F1" position="float" orientation="portrait"><label>Figure 1.</label><caption><p>Dorsal and ventral views of three subspecies of <italic><tp:taxon-name><tp:taxon-name-part taxon-name-part-type="genus">Scytalopus</tp:taxon-name-part> <tp:taxon-name-part taxon-name-part-type="species">griseicollis</tp:taxon-name-part></tp:taxon-name></italic> found in the Eastern Cordillera of Colombia and Venezuela and <italic><tp:taxon-name><tp:taxon-name-part taxon-name-part-type="genus">Scytalopus</tp:taxon-name-part> <tp:taxon-name-part taxon-name-part-type="species">perijanus</tp:taxon-name-part></tp:taxon-name></italic> from the Serranía de Perijá. From left to right. <italic><tp:taxon-name><tp:taxon-name-part taxon-name-part-type="genus">Scytalopus</tp:taxon-name-part> <tp:taxon-name-part taxon-name-part-type="species">griseicollis</tp:taxon-name-part> <tp:taxon-name-part taxon-name-part-type="subspecies">griseicollis</tp:taxon-name-part></tp:taxon-name></italic> (ICN 31235); <italic><tp:taxon-name><tp:taxon-name-part taxon-name-part-type="genus">Scytalopus</tp:taxon-name-part> <tp:taxon-name-part taxon-name-part-type="species">griseicollis</tp:taxon-name-part> <tp:taxon-name-part taxon-name-part-type="subspecies">gilesi</tp:taxon-name-part></tp:taxon-name></italic> (ICN 36901); <italic><tp:taxon-name><tp:taxon-name-part taxon-name-part-type="genus">Scytalopus</tp:taxon-name-part> <tp:taxon-name-part taxon-name-part-type="species">griseicollis</tp:taxon-name-part> <tp:taxon-name-part taxon-name-part-type="subspecies">morenoi</tp:taxon-name-part></tp:taxon-name></italic> (holotype); and <italic><tp:taxon-name><tp:taxon-name-part taxon-name-part-type="genus">Scytalopus</tp:taxon-name-part> <tp:taxon-name-part taxon-name-part-type="species">perijanus</tp:taxon-name-part></tp:taxon-name></italic> (ICN 36745). Note the distinctive browner back and nape of the new subspecies.</p></caption><graphic xmlns:xlink="http://www.w3.org/1999/xlink" xlink:href="zookeys-506-137-g001.jpg" position="float" orientation="portrait" xlink:type="simple" id="oo_44623.jpg"/></fig></tp:treatment-sec><tp:treatment-sec sec-type="Diagnosis"><title>Diagnosis.</title><!--PageBreak--><!--PageBreak--><p><italic><tp:taxon-name><tp:taxon-name-part taxon-name-part-type="genus">Scytalopus</tp:taxon-name-part> <tp:taxon-name-part taxon-name-part-type="species">griseicollis</tp:taxon-name-part> <tp:taxon-name-part taxon-name-part-type="subspecies">morenoi</tp:taxon-name-part></tp:taxon-name></italic> exhibits all the characteristics of the genus <italic><tp:taxon-name><tp:taxon-name-part taxon-name-part-type="genus">Scytalopus</tp:taxon-name-part></tp:taxon-name></italic> (<xref ref-type="bibr" rid="B31">Ridgway 1911</xref>, <xref ref-type="bibr" rid="B20">Krabbe and Schulenberg 1997</xref>, <xref ref-type="bibr" rid="B6">Cuervo et al. 2005</xref>). It appears to be most closely related to <italic><tp:taxon-name><tp:taxon-name-part taxon-name-part-type="genus">Scytalopus</tp:taxon-name-part> <tp:taxon-name-part taxon-name-part-type="species">griseicollis</tp:taxon-name-part></tp:taxon-name></italic> on account of its rather grey plumage, orange-rufous vent (Fig. <xref ref-type="fig" rid="F1">1</xref>) and similar vocalisations (Figs <xref ref-type="fig" rid="F4">4</xref>–<xref ref-type="fig" rid="F5">5</xref>). <italic><tp:taxon-name><tp:taxon-name-part taxon-name-part-type="genus">Scytalopus</tp:taxon-name-part> <tp:taxon-name-part taxon-name-part-type="species">griseicollis</tp:taxon-name-part> <tp:taxon-name-part taxon-name-part-type="subspecies">morenoi</tp:taxon-name-part></tp:taxon-name></italic> is distinguishable from <italic><tp:taxon-name><tp:taxon-name-part taxon-name-part-type="genus">Scytalopus</tp:taxon-name-part> <tp:taxon-name-part taxon-name-part-type="species">perijanus</tp:taxon-name-part></tp:taxon-name></italic> from the Serranía de Perijá by its entirely brown nape and back (Fig. <xref ref-type="fig" rid="F1">1</xref>) and distinct vocalisations (<xref ref-type="bibr" rid="B1">Avendaño et al. 2015</xref>). It is diagnosable from <italic><tp:taxon-name><tp:taxon-name-part taxon-name-part-type="genus">Scytalopus</tp:taxon-name-part> <tp:taxon-name-part taxon-name-part-type="species">griseicollis</tp:taxon-name-part> <tp:taxon-name-part taxon-name-part-type="subspecies">griseicollis</tp:taxon-name-part></tp:taxon-name></italic> of the Altiplano Cundiboyacense and <italic><tp:taxon-name><tp:taxon-name-part taxon-name-part-type="genus">Scytalopus</tp:taxon-name-part> <tp:taxon-name-part taxon-name-part-type="species">griseicollis</tp:taxon-name-part> <tp:taxon-name-part taxon-name-part-type="subspecies">gilesi</tp:taxon-name-part></tp:taxon-name></italic> of the Serranía de los Yariguíes by its brown (not grey) mantle, tail, wing coverts and nape (Fig. <xref ref-type="fig" rid="F1">1</xref>). Juveniles of the new subspecies differ mainly from the nominate and <italic><tp:taxon-name><tp:taxon-name-part taxon-name-part-type="genus">Scytalopus</tp:taxon-name-part> <tp:taxon-name-part taxon-name-part-type="species">griseicollis</tp:taxon-name-part> <tp:taxon-name-part taxon-name-part-type="subspecies">gilesi</tp:taxon-name-part></tp:taxon-name></italic> in having darker base plumage ventrally (which is scalloped white) whereas they are dorsally darker than the nominate, like in <italic><tp:taxon-name><tp:taxon-name-part taxon-name-part-type="genus">Scytalopus</tp:taxon-name-part> <tp:taxon-name-part taxon-name-part-type="species">griseicollis</tp:taxon-name-part> <tp:taxon-name-part taxon-name-part-type="subspecies">gilesi</tp:taxon-name-part></tp:taxon-name></italic> (Fig. <xref ref-type="fig" rid="F2">2</xref>). These characters also distinguish juveniles of the new subspecies from those of <italic><tp:taxon-name><tp:taxon-name-part taxon-name-part-type="genus">Scytalopus</tp:taxon-name-part> <tp:taxon-name-part taxon-name-part-type="species">perijanus</tp:taxon-name-part></tp:taxon-name></italic>, which are more yellowish ventrally. It also has a shorter tail than <italic><tp:taxon-name><tp:taxon-name-part taxon-name-part-type="genus">Scytalopus</tp:taxon-name-part> <tp:taxon-name-part taxon-name-part-type="species">griseicollis</tp:taxon-name-part> <tp:taxon-name-part taxon-name-part-type="subspecies">gilesi</tp:taxon-name-part></tp:taxon-name></italic> (see Appendices 2 and 4 in <xref ref-type="bibr" rid="B8">Donegan and Avendaño (2008)</xref>). It has an on average higher pitched scold than <italic><tp:taxon-name><tp:taxon-name-part taxon-name-part-type="genus">Scytalopus</tp:taxon-name-part> <tp:taxon-name-part taxon-name-part-type="species">griseicollis</tp:taxon-name-part> <tp:taxon-name-part taxon-name-part-type="subspecies">griseicollis</tp:taxon-name-part></tp:taxon-name></italic> but this is not diagnostic. Compared to <italic><tp:taxon-name><tp:taxon-name-part taxon-name-part-type="genus">Scytalopus</tp:taxon-name-part> <tp:taxon-name-part taxon-name-part-type="species">griseicollis</tp:taxon-name-part> <tp:taxon-name-part taxon-name-part-type="subspecies">gilesi</tp:taxon-name-part></tp:taxon-name></italic>, the new subspecies has a faster and higher frequency song and higher frequency scold (in the latter case, with no overlap) (Figs <xref ref-type="fig" rid="F4">4</xref>–<xref ref-type="fig" rid="F5">5</xref>; and Appendices 3–4 in <xref ref-type="bibr" rid="B8">Donegan and Avendaño (2008)</xref>).</p><fig id="F2" position="float" orientation="portrait"><label>Figure 2.</label><caption><p>Ventral and lateral views of fledglings of three subspecies of <italic><tp:taxon-name><tp:taxon-name-part taxon-name-part-type="genus">Scytalopus</tp:taxon-name-part> <tp:taxon-name-part taxon-name-part-type="species">griseicollis</tp:taxon-name-part></tp:taxon-name></italic> and <italic><tp:taxon-name><tp:taxon-name-part taxon-name-part-type="genus">Scytalopus</tp:taxon-name-part> <tp:taxon-name-part taxon-name-part-type="species">perijanus</tp:taxon-name-part></tp:taxon-name></italic> found in Colombia and Venezuela. <bold>A</bold> <italic><tp:taxon-name><tp:taxon-name-part taxon-name-part-type="genus">Scytalopus</tp:taxon-name-part> <tp:taxon-name-part taxon-name-part-type="species">griseicollis</tp:taxon-name-part> <tp:taxon-name-part taxon-name-part-type="subspecies">morenoi</tp:taxon-name-part></tp:taxon-name></italic> (MLS 3993) <bold>B</bold> <italic><tp:taxon-name><tp:taxon-name-part taxon-name-part-type="genus">Scytalopus</tp:taxon-name-part> <tp:taxon-name-part taxon-name-part-type="species">griseicollis</tp:taxon-name-part> <tp:taxon-name-part taxon-name-part-type="subspecies">morenoi</tp:taxon-name-part></tp:taxon-name></italic> (IAvH-A 14948); <bold>C</bold> <italic><tp:taxon-name><tp:taxon-name-part taxon-name-part-type="genus">Scytalopus</tp:taxon-name-part> <tp:taxon-name-part taxon-name-part-type="species">griseicollis</tp:taxon-name-part> <tp:taxon-name-part taxon-name-part-type="subspecies">griseicollis</tp:taxon-name-part></tp:taxon-name></italic> (IAvH-A 13935) <bold>D</bold> <italic><tp:taxon-name><tp:taxon-name-part taxon-name-part-type="genus">Scytalopus</tp:taxon-name-part> <tp:taxon-name-part taxon-name-part-type="species">griseicollis</tp:taxon-name-part> <tp:taxon-name-part taxon-name-part-type="subspecies">griseicollis</tp:taxon-name-part></tp:taxon-name></italic> (ICN 35441) <bold>E</bold> <italic><tp:taxon-name><tp:taxon-name-part taxon-name-part-type="genus">Scytalopus</tp:taxon-name-part> <tp:taxon-name-part taxon-name-part-type="species">griseicollis</tp:taxon-name-part> <tp:taxon-name-part taxon-name-part-type="subspecies">gilesi</tp:taxon-name-part></tp:taxon-name></italic> (ICN 36916) <bold>F</bold> <italic><tp:taxon-name><tp:taxon-name-part taxon-name-part-type="genus">Scytalopus</tp:taxon-name-part> <tp:taxon-name-part taxon-name-part-type="species">perijanus</tp:taxon-name-part></tp:taxon-name></italic> (ICN 36734). Note the darker plumage and ventral white scalloping in <italic><tp:taxon-name><tp:taxon-name-part taxon-name-part-type="genus">Scytalopus</tp:taxon-name-part> <tp:taxon-name-part taxon-name-part-type="species">griseicollis</tp:taxon-name-part> <tp:taxon-name-part taxon-name-part-type="subspecies">morenoi</tp:taxon-name-part></tp:taxon-name></italic>.</p></caption><graphic xmlns:xlink="http://www.w3.org/1999/xlink" xlink:href="zookeys-506-137-g002.jpg" position="float" orientation="portrait" xlink:type="simple" id="oo_44624.jpg"/></fig><fig id="F3" position="float" orientation="portrait"><label>Figure 3.</label><caption><p>Selected specimens of the type series of <italic><tp:taxon-name><tp:taxon-name-part taxon-name-part-type="genus">Scytalopus</tp:taxon-name-part> <tp:taxon-name-part taxon-name-part-type="species">griseicollis</tp:taxon-name-part> <tp:taxon-name-part taxon-name-part-type="subspecies">morenoi</tp:taxon-name-part></tp:taxon-name></italic>. From left to right: holotype (ICN 37538), male paratype (ICN 37514), male paratype (ICN 37570), male paratype (ICN 37548), and female paratype (ICN 37516). Note the slight individual variation in the color of the underparts and upperparts.</p></caption><graphic xmlns:xlink="http://www.w3.org/1999/xlink" xlink:href="zookeys-506-137-g003.jpg" position="float" orientation="portrait" xlink:type="simple" id="oo_44625.jpg"/></fig><fig id="F4" position="float" orientation="portrait"><label>Figure 4.</label><caption><p>Spectograms of scolds of <italic><tp:taxon-name><tp:taxon-name-part taxon-name-part-type="genus">Scytalopus</tp:taxon-name-part> <tp:taxon-name-part taxon-name-part-type="species">griseicollis</tp:taxon-name-part></tp:taxon-name></italic> subspecies found in Colombia and Venezuela. <italic><tp:taxon-name><tp:taxon-name-part taxon-name-part-type="genus">Scytalopus</tp:taxon-name-part> <tp:taxon-name-part taxon-name-part-type="species">griseicollis</tp:taxon-name-part> <tp:taxon-name-part taxon-name-part-type="subspecies">morenoi</tp:taxon-name-part></tp:taxon-name></italic>: <bold>A</bold> Oirá River, border with Colombia, Apure state, Venezuela (XC6079, C. Parrish) <bold>B</bold> Páramo de Santurbán, Vetas, Santander department, Colombia (XC117002, O. Cortés). <italic><tp:taxon-name><tp:taxon-name-part taxon-name-part-type="genus">Scytalopus</tp:taxon-name-part> <tp:taxon-name-part taxon-name-part-type="species">griseicollis</tp:taxon-name-part> <tp:taxon-name-part taxon-name-part-type="subspecies">gilesi</tp:taxon-name-part></tp:taxon-name></italic> <bold>C</bold> vereda Alto Cantagallos, San Vicente de Chucurí, Santander department, Colombia (XC18457, T. M. Donegan) <bold>D</bold> Lepipuerto, El Carmen de Chucurí/Simacota, Santander department, Colombia (XC18477, T. M. Donegan). <italic><tp:taxon-name><tp:taxon-name-part taxon-name-part-type="genus">Scytalopus</tp:taxon-name-part> <tp:taxon-name-part taxon-name-part-type="species">griseicollis</tp:taxon-name-part> <tp:taxon-name-part taxon-name-part-type="subspecies">griseicollis</tp:taxon-name-part></tp:taxon-name></italic> <bold>E</bold> Chingaza NP, Cundinamarca department, Colombia (XC79989, A. Spencer) <bold>F</bold> Iguaque, Boyacá department, Colombia (XC119700, D. Edwards). Spectrograms were made in Syrinx v2.6h (<xref ref-type="bibr" rid="B3">Burt 2006</xref>) applying the same parameters except for adjusting brightness to improve note resolution.</p></caption><graphic xmlns:xlink="http://www.w3.org/1999/xlink" xlink:href="zookeys-506-137-g004.jpg" position="float" orientation="portrait" xlink:type="simple" id="oo_44626.jpg"/></fig><fig id="F5" position="float" orientation="portrait"><label>Figure 5.</label><caption><p>Spectograms of reeling songs of <italic><tp:taxon-name><tp:taxon-name-part taxon-name-part-type="genus">Scytalopus</tp:taxon-name-part> <tp:taxon-name-part taxon-name-part-type="species">griseicollis</tp:taxon-name-part></tp:taxon-name></italic> subspecies found in Colombia and Venezuela. <italic><tp:taxon-name><tp:taxon-name-part taxon-name-part-type="genus">Scytalopus</tp:taxon-name-part> <tp:taxon-name-part taxon-name-part-type="species">griseicollis</tp:taxon-name-part> <tp:taxon-name-part taxon-name-part-type="subspecies">morenoi</tp:taxon-name-part></tp:taxon-name></italic>: <bold>A</bold> Las Picotas, vereda Angosturas, Vetas, Santander department, Colombia (XC86713, J. E. Avendaño) <bold>B</bold> Oirá River, border with Colombia, Apure state, Venezuela (XC16658, C. Parrish). <italic><tp:taxon-name><tp:taxon-name-part taxon-name-part-type="genus">Scytalopus</tp:taxon-name-part> <tp:taxon-name-part taxon-name-part-type="species">griseicollis</tp:taxon-name-part> <tp:taxon-name-part taxon-name-part-type="subspecies">gilesi</tp:taxon-name-part></tp:taxon-name></italic> <bold>C</bold> Filo Pamplona, vereda La Aurora, Galán, Santander department, Colombia (XC18454, T. M. Donegan) <bold>D</bold> Lepipuerto, El Carmen de Chucurí/Simacota, dpto. Santander, Colombia (XC18472, T. M. Donegan). <italic><tp:taxon-name><tp:taxon-name-part taxon-name-part-type="genus">Scytalopus</tp:taxon-name-part> <tp:taxon-name-part taxon-name-part-type="species">griseicollis</tp:taxon-name-part> <tp:taxon-name-part taxon-name-part-type="subspecies">griseicollis</tp:taxon-name-part></tp:taxon-name></italic> <bold>E</bold> Chingaza NP, dpto. Cundinamarca, Colombia (XC102520, F. Schmitt) <bold>F</bold> (first part of song) Reserva de <tp:taxon-name><tp:taxon-name-part taxon-name-part-type="class">Aves</tp:taxon-name-part></tp:taxon-name> para <italic><tp:taxon-name><tp:taxon-name-part taxon-name-part-type="genus">Amazilia</tp:taxon-name-part> <tp:taxon-name-part taxon-name-part-type="species">castaneiventris</tp:taxon-name-part></tp:taxon-name></italic> y <italic><tp:taxon-name><tp:taxon-name-part taxon-name-part-type="genus">Macroagelaius</tp:taxon-name-part> <tp:taxon-name-part taxon-name-part-type="species">subalaris</tp:taxon-name-part></tp:taxon-name></italic>, Soatá, dpto. Boyacá, Colombia (XC94523, O. Cortés).</p></caption><graphic xmlns:xlink="http://www.w3.org/1999/xlink" xlink:href="zookeys-506-137-g005.jpg" position="float" orientation="portrait" xlink:type="simple" id="oo_44627.jpg"/></fig></tp:treatment-sec><tp:treatment-sec sec-type="Description of the holotype"><title>Description of the holotype.</title><p>Lores, forehead, crown, auriculars and neck sides Dark Neutral Gray 83; nape, scapulars, mantle, rump, tail and upper-tail coverts between Verona Brown 223B and Amber 36, the latter barred with Sepia 219. Underparts Medium Neutral Gray 84, becoming slightly lighter (Light Neutral Gray 85) on the center of belly; flanks, lower belly, thighs and under-tail coverts between Buff 24 and Tawny 38, the latter barred with Sepia 29. Wing coverts Dark Neutral Gray 83 fading to Dark Brownish Olive 129 and tipped with Verona Brown 223B; remiges and <!--PageBreak--><!--PageBreak-->tertials Dark Grayish Brown 20 with external margin Cinnamon-Rufous 40, and the latter tipped Tawny 38, with dark (Sepia 119) subterminal bar. Light molt in mantle, throat, breast and abdomen. 10 rectrices. Measurements (in mm): wing flat 56.0, tail 41.1, tarsus 20.5, total culmen 13.2, exposed culmen 9.9. Mass 17.0 g. During preparation and dissection, the following features were noted, none of which is evident from the holotype itself: some subcutaneous fat in furcula and neck; testes rather enlarged (left testis: 5.3 × 2.5 mm; right testis 4.8 × 3.0 mm); stomach contained insect remains. Soft parts in life (not coded for colours in the field): bill dark (‘horn’), lighter on the base of the lower mandible; iris dark brown; tarsus and feet light brown, claws whitish, hallux blackish, soles pale yellow.</p></tp:treatment-sec><tp:treatment-sec sec-type="Paratypes"><title>Paratypes.</title><p>The type series includes the following specimens in museums which we have been able to compare directly with fresh specimens collected as part of this study. The specimens showed in Figures <xref ref-type="fig" rid="F2">2</xref>–<xref ref-type="fig" rid="F3">3</xref> are denoted with an asterisk. (1) Adult male (ICN 37548*) collected at the type locality on 4 August 2009; (2) adult male (ICN 37514*) collected at 2700 m elevation above finca La Paterna, vereda San Isidro, corregimiento of Pangote, municipality of San Andrés, Santander department, on 28 July 2009; (3) adult male (ICN 37570*) collected at 2800 m elevation at finca El Tablón, vereda Santa Cruz, municipality of San Andrés, Santander department, on 14 September 2009; (4) adult male (ICN 36121) collected at 2950 m elevation at El Gritadero, vereda El Monsalve, municipality of Suratá, Santander department, on 19 August 2006; (5) adult male (ICN 36416) collected at 3100 m elevation at finca Ramírez, vereda Parra Juan Rodríguez, municipality of Piedecuesta, Santander department, on 11 July 2007; (6) adult female (ICN 37516*) collected at 2725 m elevation at La Corcova, vereda San Isidro, municipality of San Andrés, Santander department, on 28 July 2009; (7) adult female (ICN 37522) collected at 2950 m elevation below Pozo El Indio, La Pica, finca La Rinconada, Vereda Potrero de Rodríguez, municipality of Molagavita, Santander department, on 30 July 2009; (8) fledgling male (IAvH-A 14948*) collected at 2800 m elevation by S. Sierra at Alto El Pesebre, Sector Orocué, Tamá NP, municipality of Herrán, Norte de Santander department, on 18 September 2008; (9) unsexed fledgling (MLS 3993*) collected by Hno. Nicéforo María at Fontibón, municipality of Pamplona, Norte de Santander, on 30 April 1941. Specimens 1 to 7 were collected and prepared by J. E. Avendaño under original field numbers JEA-821, 787, 916, 323, 499, 789 and 795, respectively. See further Suppl. material <xref ref-type="supplementary-material" rid="S1">1</xref>.</p></tp:treatment-sec><tp:treatment-sec sec-type="Etymology"><title>Etymology.</title><p>The new subspecies name honours the late Nelson Moreno Rodríguez, co-founder and curator of the Museo de Historia Natural of the Universidad Industrial de Santander. He was a mentor and friend of the first author and an enthusiastic naturalist. This name also recognizes his contributions to ornithology, natural history and education in the department of Santander. The name is formed from a fictional masculine Latin noun “morenous”, in the genitive singular. The name is non-variable.</p></tp:treatment-sec><tp:treatment-sec sec-type="Remarks"><title>Remarks.</title><p><bold>Variation in the type series.</bold> Plumage variation in the type series is slight and mainly concentrated in the colour tone of the nape, back and underparts (Fig. <xref ref-type="fig" rid="F3">3</xref>). Males ICN 37548 and 37570 have paler underparts (Pale Neutral Gray 86), <!--PageBreak-->the former with a whitish tinge in the center of the belly; both specimens have flanks, lower belly, thighs and under-tail coverts more tawny than the holotype. Male ICN 37514 is slightly paler on the belly. Some males (e.g. ICN 37514, 37548 and 37570) <!--PageBreak-->are duller (less Amber 36) than the holotype and show some grey (Dark Neutral Gray 83) feathers in the nape and mantle. Both females at ICN are ventrally similar to the holotype, but ICN 37516 has a tinge of Pale Pinkish Buff 121D in the belly. Nape <!--PageBreak-->and back coloration differs from the holotype as in males ICN 37514, 37548 and 37570. Juvenile specimens, such as MLS 3993 and IAVH-A 14948, have very dark brown base coloration with narrow, scallopped whitish markings on the trailing edges of all head, underparts, dorsal and wing covert feathers (Fig. <xref ref-type="fig" rid="F2">2</xref>). Details on vocal and biometric variation are presented in the appendices to <xref ref-type="bibr" rid="B8">Donegan and Avendaño (2008)</xref>.</p></tp:treatment-sec><tp:treatment-sec sec-type="Additional specimens examined"><title>Additional specimens examined.</title><p>We examined 42 additional specimens we identified as <italic><tp:taxon-name><tp:taxon-name-part taxon-name-part-type="genus">Scytalopus</tp:taxon-name-part> <tp:taxon-name-part taxon-name-part-type="species">griseicollis</tp:taxon-name-part> <tp:taxon-name-part taxon-name-part-type="subspecies">morenoi</tp:taxon-name-part></tp:taxon-name></italic> (Suppl. material <xref ref-type="supplementary-material" rid="S1">1</xref>). All these specimens exhibit variation within the range described above for the type series.</p></tp:treatment-sec><tp:treatment-sec sec-type="Distribution"><title>Distribution.</title><p><italic><tp:taxon-name><tp:taxon-name-part taxon-name-part-type="genus">Scytalopus</tp:taxon-name-part> <tp:taxon-name-part taxon-name-part-type="species">griseicollis</tp:taxon-name-part> <tp:taxon-name-part taxon-name-part-type="subspecies">morenoi</tp:taxon-name-part></tp:taxon-name></italic> is endemic to the northern Eastern Cordillera in Colombia and Venezuela, ranging from La Palmita in Norte de Santander, south to Molagavita in Santander, and covering an altitudinal range between 2000 m and 3900 m (Suppl. materials <xref ref-type="supplementary-material" rid="S1">1</xref>–<xref ref-type="supplementary-material" rid="S2">2</xref>; <xref ref-type="bibr" rid="B27">Participantes de la Alianza Biomap 2014</xref>). Our niche model suggests that <italic><tp:taxon-name><tp:taxon-name-part taxon-name-part-type="genus">Scytalopus</tp:taxon-name-part> <tp:taxon-name-part taxon-name-part-type="species">griseicollis</tp:taxon-name-part> <tp:taxon-name-part taxon-name-part-type="subspecies">morenoi</tp:taxon-name-part></tp:taxon-name></italic> is present on both slopes of the northern section of the Eastern Cordillera, largely in more humid montane slopes and subpáramo to páramo habitats (Fig. <xref ref-type="fig" rid="F6">6</xref>). Range limits in <italic><tp:taxon-name><tp:taxon-name-part taxon-name-part-type="genus">Scytalopus</tp:taxon-name-part> <tp:taxon-name-part taxon-name-part-type="species">griseicollis</tp:taxon-name-part></tp:taxon-name></italic>’ subspecies seem to correspond to several geographic barriers and changes in environmental conditions across the northern Eastern Cordillera (<xref ref-type="bibr" rid="B15">Graham et al. 2010</xref>). Northern distributional limit of <italic><tp:taxon-name><tp:taxon-name-part taxon-name-part-type="genus">Scytalopus</tp:taxon-name-part> <tp:taxon-name-part taxon-name-part-type="species">griseicollis</tp:taxon-name-part> <tp:taxon-name-part taxon-name-part-type="subspecies">morenoi</tp:taxon-name-part></tp:taxon-name></italic> seems to concur with the Ocaña (Serranía de los Motilones) depression (<italic>c.</italic>1200 m). Its distribution to the north-east is restricted by the Táchira depression, despite our niche model predicting some suitable habitat in the southern Mérida Cordillera (Fig. <xref ref-type="fig" rid="F6">6</xref>). The vocally distinctive and ecologically less specialised <italic><tp:taxon-name><tp:taxon-name-part taxon-name-part-type="genus">Scytalopus</tp:taxon-name-part> <tp:taxon-name-part taxon-name-part-type="species">meridanus</tp:taxon-name-part></tp:taxon-name></italic> replaces the species in the Venezuelan Andes (<xref ref-type="bibr" rid="B8">Donegan and Avendaño 2008</xref>, <xref ref-type="bibr" rid="B17">Hilty 2003</xref>). These barriers prevent contact of a high elevation specialist with poor dispersal abilities, such as this, with <italic><tp:taxon-name><tp:taxon-name-part taxon-name-part-type="genus">Scytalopus</tp:taxon-name-part> <tp:taxon-name-part taxon-name-part-type="species">perijanus</tp:taxon-name-part></tp:taxon-name></italic> of the Serranía de Perijá and <italic><tp:taxon-name><tp:taxon-name-part taxon-name-part-type="genus">Scytalopus</tp:taxon-name-part> <tp:taxon-name-part taxon-name-part-type="species">meridanus</tp:taxon-name-part></tp:taxon-name></italic> of the Mérida Cordillera, respectively. On the east slope of the Eastern Cordillera, the distribution of <italic><tp:taxon-name><tp:taxon-name-part taxon-name-part-type="genus">Scytalopus</tp:taxon-name-part> <tp:taxon-name-part taxon-name-part-type="species">griseicollis</tp:taxon-name-part> <tp:taxon-name-part taxon-name-part-type="subspecies">morenoi</tp:taxon-name-part></tp:taxon-name></italic> seems to be restricted to the Tamá-Sierra Nevada del Cocuy foothills. This region appears to constitute the northern or southern distribution limit of many montane species and subspecies on the east slope of the Eastern Cordillera (<xref ref-type="bibr" rid="B18">Hilty and Brown 1986</xref>, <xref ref-type="bibr" rid="B30">Restall et al. 2006</xref>).</p><fig id="F6" position="float" orientation="portrait"><label>Figure 6.</label><caption><p>Potential distribution (in green, defined as ≥0.44 presence probability calculated in MAXENT) for three subspecies of <italic><tp:taxon-name><tp:taxon-name-part taxon-name-part-type="genus">Scytalopus</tp:taxon-name-part> <tp:taxon-name-part taxon-name-part-type="species">griseicollis</tp:taxon-name-part></tp:taxon-name></italic> in the Eastern Cordillera of Colombia and Venezuela. Note the restricted potential range of <italic><tp:taxon-name><tp:taxon-name-part taxon-name-part-type="genus">Scytalopus</tp:taxon-name-part> <tp:taxon-name-part taxon-name-part-type="species">griseicollis</tp:taxon-name-part> <tp:taxon-name-part taxon-name-part-type="subspecies">morenoi</tp:taxon-name-part></tp:taxon-name></italic> to the northern section of the Eastern Cordillera. Bold letters correspond to some potential barriers or geographic locations mentioned in the text: <bold>A</bold> Táchira depression <bold>B</bold> Sierra Nevada del Cocuy <bold>C</bold> Chicamocha River canyon; and <bold>D</bold> Horta-Opón Rivers depression. Locality records by subspecies are depicted by colored circles.</p></caption><graphic xmlns:xlink="http://www.w3.org/1999/xlink" xlink:href="zookeys-506-137-g006.jpg" position="float" orientation="portrait" xlink:type="simple" id="oo_44628.jpg"/></fig><p>To the south, <italic><tp:taxon-name><tp:taxon-name-part taxon-name-part-type="genus">Scytalopus</tp:taxon-name-part> <tp:taxon-name-part taxon-name-part-type="species">griseicollis</tp:taxon-name-part> <tp:taxon-name-part taxon-name-part-type="subspecies">morenoi</tp:taxon-name-part></tp:taxon-name></italic>’s potential habitat becomes reduced and discontinuous, possibly related with an environmental break at the head of the arid Chicamocha valley in the Santander-Boyacá departments boundary, which precludes any potential contact with the nominate form of the Altiplano Cundiboyacense. The headwaters of the arid Chicamocha valley represent the northern or southern distributional limit of several montante and páramo species ranging along the west slope of the Cordillera or represent internal breaks of widely distributed species (<xref ref-type="bibr" rid="B18">Hilty and Brown 1986</xref>, <xref ref-type="bibr" rid="B15">Graham et al. 2010</xref>). Likewise, the new subspecies is isolated from <italic><tp:taxon-name><tp:taxon-name-part taxon-name-part-type="genus">Scytalopus</tp:taxon-name-part> <tp:taxon-name-part taxon-name-part-type="species">griseicollis</tp:taxon-name-part> <tp:taxon-name-part taxon-name-part-type="subspecies">gilesi</tp:taxon-name-part></tp:taxon-name></italic> by a depression at the headwaters of the rivers Horta and Opón, which connects the Serranía de Yariguíes with the rest of the Eastern cordillera (c. 1450 m).</p></tp:treatment-sec><tp:treatment-sec sec-type="Ecology"><title>Ecology.</title><p>A typical dweller of the understory of elfin forest, páramo and rarely montane and oak forest, although it also can be found at forest borders and bushes. Individuals, possibly young birds were occasionally observed crossing small pastures and trails between patches of more appropriate habitat. <!--PageBreak--><!--PageBreak--><italic><tp:taxon-name><tp:taxon-name-part taxon-name-part-type="genus">Scytalopus</tp:taxon-name-part> <tp:taxon-name-part taxon-name-part-type="species">griseicollis</tp:taxon-name-part> <tp:taxon-name-part taxon-name-part-type="subspecies">morenoi</tp:taxon-name-part></tp:taxon-name></italic> has been recorded as fairly common to common at several localities in Santander with 2-4 individuals recorded in 1 ha study sites (J.E.A. pers. obs.). Breeding and reproduction may take place during the second half of the year. Fledglings have been collected at Tamá National Park on 27 June 1999 (IAvH-A 10664) and 3 September 2008 (IAvH-A 14948). In the municipality of Piedecuesta, Santander, a fledgling was collected at Hacienda Las Vegas on 23 September 1949 (USNM 411791) and another was seen at at Finca Ramírez, vereda Parra Juan Rodríguez, on 13 July 2007 (J.E.A. pers. obs.). A similar periodicity for breeding has been recorded in <italic><tp:taxon-name><tp:taxon-name-part taxon-name-part-type="genus">Scytalopus</tp:taxon-name-part> <tp:taxon-name-part taxon-name-part-type="species">griseicollis</tp:taxon-name-part> <tp:taxon-name-part taxon-name-part-type="subspecies">gilesi</tp:taxon-name-part></tp:taxon-name></italic> (fledgling on 24 June 2008, ICN 35610) and <italic><tp:taxon-name><tp:taxon-name-part taxon-name-part-type="genus">Scytalopus</tp:taxon-name-part> <tp:taxon-name-part taxon-name-part-type="species">griseicollis</tp:taxon-name-part> <tp:taxon-name-part taxon-name-part-type="subspecies">griseicollis</tp:taxon-name-part></tp:taxon-name></italic> (nestlings and fledglings from June to December, ICN 35441, 36997, 38528, 38529, 373416, IAvH 10305, 12701, 13935, USNM 373416). Breeding periods in <italic><tp:taxon-name><tp:taxon-name-part taxon-name-part-type="genus">Scytalopus</tp:taxon-name-part> <tp:taxon-name-part taxon-name-part-type="species">griseicollis</tp:taxon-name-part></tp:taxon-name></italic> throughout its range could be triggered by the timing of rainy seasons, which present two peaks in the Eastern Cordillera (April-May and September-November) (<xref ref-type="bibr" rid="B25">Morales et al. 2007</xref>).</p></tp:treatment-sec><tp:treatment-sec sec-type="Conservation"><title>Conservation.</title><p><italic><tp:taxon-name><tp:taxon-name-part taxon-name-part-type="genus">Scytalopus</tp:taxon-name-part> <tp:taxon-name-part taxon-name-part-type="species">griseicollis</tp:taxon-name-part></tp:taxon-name></italic> is a range-restricted species mainly associated with patchy cloud forest and páramo of the northern Eastern Cordillera. A scenario of deforestation and habitat fragmentation affects the subpáramo-páramo belt of the entire Colombian Andes (<xref ref-type="bibr" rid="B37">Van der Hammen 2002</xref>). The west slope of the Eastern Cordillera, where most of the potentially suitable habitat for <italic><tp:taxon-name><tp:taxon-name-part taxon-name-part-type="genus">Scytalopus</tp:taxon-name-part> <tp:taxon-name-part taxon-name-part-type="species">griseicollis</tp:taxon-name-part> <tp:taxon-name-part taxon-name-part-type="subspecies">morenoi</tp:taxon-name-part></tp:taxon-name></italic> is found, represents the second most deforested cloud forest region in the Colombian Andes, with only small and more isolated fragments remaining (<xref ref-type="bibr" rid="B26">Morales-R and Armenteras-Pascual 2013</xref>). An unexpected small scale forest recovery was observed in the northern Andes (Eastern and Central Cordilleras) between 2001 and 2010, although this may have been influenced by the then prevailing security situation. Any increase in northern Andean Páramo has been slight and may have been wholly offset by expansion of potato plantations in the departments of Boyacá and Santander (<xref ref-type="bibr" rid="B32">Sánchez-Cuervo et al. 2012</xref>). Moreover, projected climate change is modelled to be particularly acute for higher elevations of the northern Eastern Cordillera in future (<xref ref-type="bibr" rid="B38">Velásquez-Tibata et al. 2012</xref>). The new subspecies occurs in few protected areas that have a broad elevational range (which might mitigate such threats). <italic><tp:taxon-name><tp:taxon-name-part taxon-name-part-type="genus">Scytalopus</tp:taxon-name-part> <tp:taxon-name-part taxon-name-part-type="species">griseicollis</tp:taxon-name-part> <tp:taxon-name-part taxon-name-part-type="subspecies">morenoi</tp:taxon-name-part></tp:taxon-name></italic>, and the species as a whole, have doubtless suffered a significant reduction of potential area of occupancy as a result of man’s influence on the habitats of the Eastern Cordillera. The largest national park established to protect East Andean montane forests, in Serranía de los Yariguíes, does not protect the new subspecies – which is replaced there by <italic><tp:taxon-name><tp:taxon-name-part taxon-name-part-type="genus">Scytalopus</tp:taxon-name-part> <tp:taxon-name-part taxon-name-part-type="species">griseicollis</tp:taxon-name-part> <tp:taxon-name-part taxon-name-part-type="subspecies">gilesi</tp:taxon-name-part></tp:taxon-name></italic>. Opportunities to expand other protected areas in the main East Andean range and to promote habitat connectivity in the region would be welcome (<xref ref-type="bibr" rid="B32">Sánchez-Cuervo et al. 2012</xref>). Several protected areas in the northern Eastern Cordillera, such as the Tamá binational National Park and the Páramo de Santurbán and Bosques Andinos Húmedos El Rasgón Regional Parks could harbour important populations of this subspecies. However, even these protected areas are threatened by a lack of on-the-ground protection measures or park staff and mining proposals.</p><p>This subspecies is locally abundant in well conserved high-Andean forests and páramos (Stiles and Rosselli 1998, <xref ref-type="bibr" rid="B8">Donegan and Avendaño 2008</xref>), and even in small and fragmented patches of habitat (<xref ref-type="bibr" rid="B12">Echeverry-Galvis and Morales-Rozo 2007</xref>, <xref ref-type="bibr" rid="B28">Peraza <!--PageBreak-->2011</xref>), which suggests that local populations could resist extinction if some vegetation cover and connectivity is maintained. Further studies of the forests and organisms of the northern Eastern Cordillera are needed to clarify the potential ecological/geographic barriers which isolate different distinctive subspecies of the region (<xref ref-type="bibr" rid="B2">Avendaño et al. 2013</xref>) and to establish conservation priorities.</p></tp:treatment-sec><tp:treatment-sec><!--Section generated to contain objects referenced in tp:taxon-treatment.--><supplementary-material xmlns:xlink="http://www.w3.org/1999/xlink" id="S1" position="float" orientation="portrait" xlink:type="simple"><label>Supplementary material 1</label><caption><p>Specimens of <italic><tp:taxon-name><tp:taxon-name-part taxon-name-part-type="genus">Scytalopus</tp:taxon-name-part> <tp:taxon-name-part taxon-name-part-type="species">griseicollis</tp:taxon-name-part></tp:taxon-name></italic></p></caption><p>Data type: species data</p><p>Explanation note: Specimens of <italic><tp:taxon-name><tp:taxon-name-part taxon-name-part-type="genus">Scytalopus</tp:taxon-name-part> <tp:taxon-name-part taxon-name-part-type="species">griseicollis</tp:taxon-name-part></tp:taxon-name></italic> examined at the American Museum of Natural History (AMNH), Colección Ornitológica Phelps (COP), Instituto Alexander von Humboldt (IAvH-A), Instituto de Ciencias Naturales (ICN), Museo de Historia Natural LaSalle (MLS), Museum National d’Histoire Nacional (MNHN); the National Museum of Natural History, Smithsonian Institution (USNM), and the Natural History Museum, Tring (BMNH).</p><media xlink:href="zookeys-506-137-s001.xlsx" mimetype="xlsx" mime-subtype="xlsx file" position="float" orientation="portrait" xlink:type="simple" id="oo_44629.xlsx"/><permissions><license xlink:type="simple"><license-p>This dataset is made available under the Open Database License (<ext-link ext-link-type="uri" xlink:href="http://opendatacommons.org/licenses/odbl/1.0/" xlink:type="simple">http://opendatacommons.org/licenses/odbl/1.0/</ext-link>). The Open Database License (ODbL) is a license agreement intended to allow users to freely share, modify, and use this Dataset while maintaining this same freedom for others, provided that the original source and author(s) are credited.</license-p></license></permissions><attrib specific-use="authors">Jorge Enrique Avendaño, Thomas M. Donegan</attrib></supplementary-material><supplementary-material xmlns:xlink="http://www.w3.org/1999/xlink" id="S2" position="float" orientation="portrait" xlink:type="simple"><label>Supplementary material 2</label><caption><p>List of localities of <italic><tp:taxon-name><tp:taxon-name-part taxon-name-part-type="genus">Scytalopus</tp:taxon-name-part> <tp:taxon-name-part taxon-name-part-type="species">griseicollis</tp:taxon-name-part></tp:taxon-name></italic></p></caption><p>Data type: occurence data</p><p>Explanation note: List of localities of <italic><tp:taxon-name><tp:taxon-name-part taxon-name-part-type="genus">Scytalopus</tp:taxon-name-part> <tp:taxon-name-part taxon-name-part-type="species">griseicollis</tp:taxon-name-part></tp:taxon-name></italic> (geographical coordinates in decimal degrees and elevation in meters above sea level) used in ecological niche modelling analysis (Fig. <xref ref-type="fig" rid="F6">6</xref>). Acronyms for sound archives (CSA, Colección de Sonidos Animales-Instituto Alexander von Humboldt; XC, xeno-canto) and museums (IAVH-A, Colección de aves-Instituto Alexander von Humboldt; ICN, Instituto de Ciencias Naturales of Universidad Nacional de Colombia; COP, Colección Ornitológica Phelps).</p><media xlink:href="zookeys-506-137-s002.xlsx" mimetype="xlsx" mime-subtype="xlsx file" position="float" orientation="portrait" xlink:type="simple" id="oo_44630.xlsx"/><permissions><license xlink:type="simple"><license-p>This dataset is made available under the Open Database License (<ext-link ext-link-type="uri" xlink:href="http://opendatacommons.org/licenses/odbl/1.0/" xlink:type="simple">http://opendatacommons.org/licenses/odbl/1.0/</ext-link>). The Open Database License (ODbL) is a license agreement intended to allow users to freely share, modify, and use this Dataset while maintaining this same freedom for others, provided that the original source and author(s) are credited.</license-p></license></permissions><attrib specific-use="authors">Jorge Enrique Avendaño, Thomas M. Donegan</attrib></supplementary-material></tp:treatment-sec><ref-list><ref id="B31"><mixed-citation xmlns:xlink="http://www.w3.org/1999/xlink" xlink:type="simple"><person-group><name name-style="western"><surname>Ridgway</surname><given-names>R</given-names></name></person-group> (<year>1911</year>) <article-title>The birds of North and Middle America, part V.</article-title> <source>Bulletin of the United States National Museum</source> <volume>50</volume>: <fpage>1</fpage>–<lpage>859</lpage>.</mixed-citation></ref><ref id="B20"><mixed-citation xmlns:xlink="http://www.w3.org/1999/xlink" xlink:type="simple"><person-group><name name-style="western"><surname>Krabbe</surname><given-names>N</given-names></name><name name-style="western"><surname>Schulenberg</surname><given-names>TS</given-names></name></person-group> (<year>1997</year>) <article-title>Species limits and natural history of <italic><tp:taxon-name><tp:taxon-name-part taxon-name-part-type="genus">Scytalopus</tp:taxon-name-part></tp:taxon-name></italic> tapaculos (<tp:taxon-name><tp:taxon-name-part taxon-name-part-type="family">Rhinocryptidae</tp:taxon-name-part></tp:taxon-name>), with descriptions of the Ecuadorian taxa, including three new species.</article-title> In: <person-group><name name-style="western"><surname>Remsen</surname><given-names>JV</given-names></name></person-group> (<role>Ed.</role>) <source>Studies in Neotropical Ornithology Honoring Ted Parker</source>. <source>Ornithological Monographs</source>, <issue>no. 48</issue>: <fpage>47</fpage>–<lpage>88</lpage>. doi: <ext-link ext-link-type="doi" xlink:href="10.2307/40157527" xlink:type="simple">10.2307/40157527</ext-link></mixed-citation></ref><ref id="B6"><mixed-citation xmlns:xlink="http://www.w3.org/1999/xlink" xlink:type="simple"><person-group><name name-style="western"><surname>Cuervo</surname><given-names>AM</given-names></name><name name-style="western"><surname>Cadena</surname><given-names>CD</given-names></name><name name-style="western"><surname>Krabbe</surname><given-names>N</given-names></name><name name-style="western"><surname>Renjifo</surname><given-names>LM</given-names></name></person-group> (<year>2005</year>) <article-title><italic><tp:taxon-name><tp:taxon-name-part taxon-name-part-type="genus">Scytalopus</tp:taxon-name-part> <tp:taxon-name-part taxon-name-part-type="species">stilesi</tp:taxon-name-part></tp:taxon-name></italic>, a new species of tapaculo (<tp:taxon-name><tp:taxon-name-part taxon-name-part-type="family">Rhinocryptidae</tp:taxon-name-part></tp:taxon-name>) from the Cordillera Central of Colombia.</article-title> <source>Auk</source> <volume>122</volume>: <fpage>445</fpage>–<lpage>463</lpage>. doi: <ext-link ext-link-type="doi" xlink:href="10.1642/0004-8038(2005)122[0445:SSANSO]2.0.CO;2" xlink:type="simple">10.1642/0004-8038(2005)122[0445:SSANSO]2.0.CO;2</ext-link></mixed-citation></ref><ref id="B3"><mixed-citation xmlns:xlink="http://www.w3.org/1999/xlink" xlink:type="simple"><person-group><name name-style="western"><surname>Burt</surname><given-names>J</given-names></name></person-group> (<year>2006</year>) <source>Syrinx Version 2.6h</source>. <ext-link ext-link-type="uri" xlink:href="http://www.syrinxpc.com" xlink:type="simple">http://www.syrinxpc.com</ext-link></mixed-citation></ref><ref id="B1"><mixed-citation xmlns:xlink="http://www.w3.org/1999/xlink" xlink:type="simple"><person-group><name name-style="western"><surname>Avendaño</surname><given-names>JE</given-names></name><name name-style="western"><surname>Cuervo</surname><given-names>AM</given-names></name><name name-style="western"><surname>López-O</surname><given-names>JP</given-names></name><name name-style="western"><surname>Gutiérrez-Pinto</surname><given-names>N</given-names></name><name name-style="western"><surname>Cortés-Diago</surname><given-names>A</given-names></name><name name-style="western"><surname>Cadena</surname><given-names>CD</given-names></name></person-group> (<year>2015</year>) <article-title>A new species of tapaculo (<tp:taxon-name><tp:taxon-name-part taxon-name-part-type="family">Rhinocryptidae</tp:taxon-name-part></tp:taxon-name>: <italic><tp:taxon-name><tp:taxon-name-part taxon-name-part-type="genus">Scytalopus</tp:taxon-name-part></tp:taxon-name></italic>) from the Serranía de Perijá of Colombia and Venezuela.</article-title> <source>The Auk</source> <volume>132</volume>: <fpage>450</fpage>–<lpage>466</lpage>. doi: <ext-link ext-link-type="doi" xlink:href="10.1642/AUK-14-166.1" xlink:type="simple">10.1642/AUK-14-166.1</ext-link></mixed-citation></ref><ref id="B8"><mixed-citation xmlns:xlink="http://www.w3.org/1999/xlink" xlink:type="simple"><person-group><name name-style="western"><surname>Donegan</surname><given-names>TM</given-names></name><name name-style="western"><surname>Avendaño</surname><given-names>JE</given-names></name></person-group> (<year>2008</year>) <article-title>Notes on tapaculos (<tp:taxon-name><tp:taxon-name-part taxon-name-part-type="order">Passeriformes</tp:taxon-name-part></tp:taxon-name>: <tp:taxon-name><tp:taxon-name-part taxon-name-part-type="family">Rhinocryptidae</tp:taxon-name-part></tp:taxon-name>) of the Eastern Andes of Colombia and the Venezuelan Andes, with a new subspecies of <italic><tp:taxon-name><tp:taxon-name-part taxon-name-part-type="genus">Scytalopus</tp:taxon-name-part> <tp:taxon-name-part taxon-name-part-type="species">griseicollis</tp:taxon-name-part></tp:taxon-name></italic> from Colombia.</article-title> <source>Ornitología Colombiana</source> <volume>6</volume>: <fpage>24</fpage>–<lpage>65</lpage>.</mixed-citation></ref><ref id="B27"><mixed-citation xmlns:xlink="http://www.w3.org/1999/xlink" xlink:type="simple"><institution xlink:type="simple">Participantes de la Alianza Biomap</institution> (<year>2014</year>) <source>Base de Datos Darwin: Proyecto BioMap base de datos de distribución de la avifauna Colombiana</source>. <ext-link ext-link-type="uri" xlink:href="http://www.biomap.net" xlink:type="simple">http://www.biomap.net</ext-link> [<date-in-citation content-type="access-date">Descargado el 6 de Junio de 2014</date-in-citation>]</mixed-citation></ref><ref id="B15"><mixed-citation xmlns:xlink="http://www.w3.org/1999/xlink" xlink:type="simple"><person-group><name name-style="western"><surname>Graham</surname><given-names>CH</given-names></name><name name-style="western"><surname>Silva</surname><given-names>N</given-names></name><name name-style="western"><surname>Velázquez-Tibatá</surname><given-names>J</given-names></name></person-group> (<year>2010</year>) <article-title>Evaluating the potential causes of range limits of birds of the Colombian Andes.</article-title> <source>Journal of Biogeography</source> <volume>37</volume>: <fpage>1863</fpage>–<lpage>1875</lpage>. doi: <ext-link ext-link-type="doi" xlink:href="10.1111/j.1365-2699.2010.02356.x" xlink:type="simple">10.1111/j.1365-2699.2010.02356.x</ext-link></mixed-citation></ref><ref id="B17"><mixed-citation xmlns:xlink="http://www.w3.org/1999/xlink" xlink:type="simple"><person-group><name name-style="western"><surname>Hilty</surname><given-names>SL</given-names></name></person-group> (<year>2003</year>) <source>Birds of Venezuela.</source> <publisher-name>Princeton University Press</publisher-name>, <publisher-loc>Princeton, N. J.</publisher-loc>, <size units="page">776 pp</size>.</mixed-citation></ref><ref id="B18"><mixed-citation xmlns:xlink="http://www.w3.org/1999/xlink" xlink:type="simple"><person-group><name name-style="western"><surname>Hilty</surname><given-names>SL</given-names></name><name name-style="western"><surname>Brown</surname><given-names>WL</given-names></name></person-group> (<year>1986</year>) <source>A guide to the birds of Colombia.</source> <publisher-name>Princeton University Press</publisher-name>, <publisher-loc>Princeton N.J.</publisher-loc>, <size units="page">996 pp</size>.</mixed-citation></ref><ref id="B30"><mixed-citation xmlns:xlink="http://www.w3.org/1999/xlink" xlink:type="simple"><person-group><name name-style="western"><surname>Restall</surname><given-names>R</given-names></name><name name-style="western"><surname>Rodner</surname><given-names>C</given-names></name><name name-style="western"><surname>Lentino</surname><given-names>M</given-names></name></person-group> (<year>2006</year>) <source>Birds of northern South America, vol. 2: an identification guide.</source> <publisher-name>Yale University Press</publisher-name>, <publisher-loc>New Haven, CT, USA</publisher-loc>, <size units="page">656 pp</size>.</mixed-citation></ref><ref id="B25"><mixed-citation xmlns:xlink="http://www.w3.org/1999/xlink" xlink:type="simple"><person-group><name name-style="western"><surname>Morales</surname><given-names>M</given-names></name><name name-style="western"><surname>Otero</surname><given-names>J</given-names></name><name name-style="western"><surname>Van der Hammen</surname><given-names>T</given-names></name><name name-style="western"><surname>Torres</surname><given-names>A</given-names></name><name name-style="western"><surname>Cadena</surname><given-names>C</given-names></name><name name-style="western"><surname>Pedraza</surname><given-names>C</given-names></name><name name-style="western"><surname>Rodríguez</surname><given-names>N</given-names></name><name name-style="western"><surname>Franco</surname><given-names>C</given-names></name><name name-style="western"><surname>Betancourth</surname><given-names>J</given-names></name><name name-style="western"><surname>Olaya</surname><given-names>E</given-names></name><name name-style="western"><surname>Posada</surname><given-names>E</given-names></name><name name-style="western"><surname>Cárdenas</surname><given-names>L</given-names></name></person-group> (<year>2007</year>) <source>Atlas de páramos de Colombia.</source> <publisher-name>Instituto de Investigación de Recursos Biológicos Alexander von Humboldt</publisher-name>, <publisher-loc>Bogotá, D.C.</publisher-loc>, <size units="page">208 pp</size>.</mixed-citation></ref><ref id="B37"><mixed-citation xmlns:xlink="http://www.w3.org/1999/xlink" xlink:type="simple"><person-group><name name-style="western"><surname>Van der Hammen</surname><given-names>T</given-names></name></person-group> (<year>2002</year>) <article-title>Diagnóstico, cambio global y conservación.</article-title> <source>Congreso Mundial de Páramos, Memorias</source> <volume>Tomo I</volume>. <publisher-name>Ministerio del Medio Ambiente, CAR, IDEAM, Conservación Internacional</publisher-name>, <publisher-loc>Bogotá</publisher-loc>, <fpage>60</fpage>–<lpage>72</lpage>.</mixed-citation></ref><ref id="B26"><mixed-citation xmlns:xlink="http://www.w3.org/1999/xlink" xlink:type="simple"><person-group><name name-style="western"><surname>Morales-R</surname><given-names>M</given-names></name><name name-style="western"><surname>Armenteras-Pascual</surname><given-names>D</given-names></name></person-group> (<year>2013</year>) <article-title>Estado de conservación de los bosques de niebla de los Andes colombianos, un análisis multiescalar.</article-title> <source>Boletín Científico del Centro de Museos</source> <volume>17</volume>: <fpage>64</fpage>–<lpage>72</lpage>.</mixed-citation></ref><ref id="B32"><mixed-citation xmlns:xlink="http://www.w3.org/1999/xlink" xlink:type="simple"><person-group><name name-style="western"><surname>Sánchez-Cuervo</surname><given-names>AM</given-names></name><name name-style="western"><surname>Aide</surname><given-names>TM</given-names></name><name name-style="western"><surname>Clark</surname><given-names>ML</given-names></name><name name-style="western"><surname>Etter</surname><given-names>A</given-names></name></person-group> (<year>2012</year>) <article-title>Land cover change in Colombia: surprising forest recovery trends between 2001 and 2010.</article-title> <source>PLoS ONE</source> <volume>7</volume>: <elocation-id>e43943</elocation-id>. doi: <ext-link ext-link-type="doi" xlink:href="10.1371/journal.pone.0043943" xlink:type="simple">10.1371/journal.pone.0043943</ext-link></mixed-citation></ref><ref id="B38"><mixed-citation xmlns:xlink="http://www.w3.org/1999/xlink" xlink:type="simple"><person-group><name name-style="western"><surname>Velásquez-Tibata</surname><given-names>J</given-names></name><name name-style="western"><surname>Salaman</surname><given-names>P</given-names></name><name name-style="western"><surname>Graham</surname><given-names>CH</given-names></name></person-group> (<year>2012</year>) <article-title>Effects of climate change on species distribution, community structure, and conservation of birds in protected areas in Colombia.</article-title> <source>Regional Environmental Change</source> <volume>13</volume>: <fpage>235</fpage>–<lpage>248</lpage>. doi: <ext-link ext-link-type="doi" xlink:href="10.1007/s10113-012-0329-y" xlink:type="simple">10.1007/s10113-012-0329-y</ext-link></mixed-citation></ref><ref id="B12"><mixed-citation xmlns:xlink="http://www.w3.org/1999/xlink" xlink:type="simple"><person-group><name name-style="western"><surname>Echeverry-Galvis</surname><given-names>MA</given-names></name><name name-style="western"><surname>Morales-Rozo</surname><given-names>A</given-names></name></person-group> (<year>2007</year>) <article-title>Lista anotada de algunas especies de la vereda “Cerca de Piedra”, Chía, Colombia.</article-title> <source>Boletín SAO</source> <volume>17</volume>: <fpage>87</fpage>–<lpage>93</lpage>.</mixed-citation></ref><ref id="B28"><mixed-citation xmlns:xlink="http://www.w3.org/1999/xlink" xlink:type="simple"><person-group><name name-style="western"><surname>Peraza</surname><given-names>CA</given-names></name></person-group> (<year>2011</year>) <article-title><tp:taxon-name><tp:taxon-name-part taxon-name-part-type="class">Aves</tp:taxon-name-part></tp:taxon-name>, Bosque Oriental de Bogotá Protective Forest Reserve, Bogotá, D.C., Colombia.</article-title> <source>Checklist</source> <volume>7</volume>: <fpage>57</fpage>–<lpage>63</lpage>.</mixed-citation></ref><ref id="B2"><mixed-citation xmlns:xlink="http://www.w3.org/1999/xlink" xlink:type="simple"><person-group><name name-style="western"><surname>Avendaño</surname><given-names>JE</given-names></name><name name-style="western"><surname>Stiles</surname><given-names>FG</given-names></name><name name-style="western"><surname>Cadena</surname><given-names>CD</given-names></name></person-group> (<year>2013</year>) <article-title>A new subspecies of Common Bush-Tanager <italic><tp:taxon-name><tp:taxon-name-part taxon-name-part-type="genus">Chlorospingus</tp:taxon-name-part> <tp:taxon-name-part taxon-name-part-type="species">flavopectus</tp:taxon-name-part></tp:taxon-name></italic> (<tp:taxon-name><tp:taxon-name-part taxon-name-part-type="family">Emberizidae</tp:taxon-name-part></tp:taxon-name>) from the east slope of the Andes of Colombia.</article-title> <source>Ornitología Colombiana</source> <volume>13</volume>: <fpage>44</fpage>–<lpage>58</lpage>.</mixed-citation></ref></ref-list></tp:taxon-treatment>
