# Supplementary material for: A distinctive new subspecies of Scytalopus griseicollis (Aves, Passeriformes, Rhinocryptidae) from the northern Eastern Cordillera of Colombia and Venezuela
Source: Zookeys. 2015 Jun 2;(506):137–53. doi: 10.3897/zookeys.506.9553 (PMC4467187; doi:10.3897/zookeys.506.9553)
Supplement: Supplementary material 1 — Specimens of Scytalopus griseicollis [file zookeys-506-137-s001.xlsx]

## Sheet: Appendix A
Appendix A. Specimens of S. griseicollis examined at the American Museum of Natural History (AMNH), Colección Ornitológica Phelps (COP), Instituto Alexander von Humboldt (IAvH-A), Instituto de Ciencias Naturales (ICN), Museo de Historia Natural LaSalle (MLS), Museum National d'Histoire Nacional (MNHN); the National Museum of Natural History, Smithsonian Institution (USNM), and the Natural History…
Subspecies	Locality	Source
gilesi	Colombia, Santander, Galán, vda. San Isidro, Filo Pamplona, arriba de Fca. La Aurora, PNN Serranía de los Yariguíes	ICN 35609
gilesi	Colombia, Santander, Galán, vda. San Isidro, Filo Pamplona, arriba de Fca. La Aurora, PNN Serranía de los Yariguíes	ICN 35610
gilesi	Colombia, Santander, Galán, vda. San Isidro, Filo Pamplona, arriba de Fca. La Aurora, PNN Serranía de los Yariguíes	ICN 36901
gilesi	Colombia, Santander, San Vicente de Chucurí, vda. Cantagallos alto, Filo achaparrado arriba de Fca. Santo Domingo	ICN 36175
griseicollis	Colombia	MNHN 518
griseicollis	Colombia	MNHN 2001.519
griseicollis	Colombia	MNHN 2003-894
griseicollis	Colombia, "Bogotá"	MCZ 7630
griseicollis	Colombia, "Bogotá"	MCZ 7631
griseicollis	Colombia, Bogotá	BMNH 44.12.31.16
griseicollis	Colombia, Bogotá	BMNH 44.12.31.24
griseicollis	Colombia, Bogotá	BMNH 69.8.16.31
griseicollis	Colombia, Bogotá	BMNH 80.4.30.33
griseicollis	Colombia, Bogotá	BMNH 80.4.30.34
griseicollis	Colombia, Bogotá	BMNH 89.9.20.691
griseicollis	Colombia, Bogotá	BMNH 89.9.20.692
griseicollis	Colombia, Bogotá	BMNH 89.9.20.693
griseicollis	Colombia, Bogotá	BMNH 89.9.20.694
griseicollis	Colombia, Bogotá	BMNH 89.9-10.978
griseicollis	Colombia, Bogotá	BMNH 89.9-10.996
griseicollis	Colombia, Bogotá	BMNH 89.9-10.999
griseicollis	Colombia, Boyacá, 30 KM S Virolín	NMNH 373419
griseicollis	Colombia, Boyacá, Páramo de Avero, 16 Km N Duitama	NMNH 373416
griseicollis	Colombia, Boyacá, 18 Km N Duitama, Páramo de Avero	NMNH 373417
griseicollis	Colombia, Boyacá, 2 Km E Arcabuco, vda. Ruparita	ICN 10852
griseicollis	Colombia, Boyacá, Samacá, Ventaquemada, vda. Puente Boyacá	ICN 10853
griseicollis	Colombia, Boyacá, Soatá, Alto de Onzaga	ICN 11987
griseicollis	Colombia, Boyacá, Soatá, Alto de Onzaga	ICN 11988
griseicollis	Colombia, Boyacá, Soatá, Alto de Onzaga	ICN 11986
griseicollis	Colombia, Boyacá, Soatá, Alto de Onzaga	ICN 11985
griseicollis	Colombia, Boyacá, Soatá, vda. Los Molinos, Fca. Los Pantanos	ICN 35441
griseicollis	Colombia, Boyacá, Sutamarchán, vda. Ermitaño, Snía. de Merchán	IAvH-A 12282
griseicollis	Colombia, Boyacá, Villa de Leyva, SFF Iguaque, Mamarramos	IAvH-A 10305
griseicollis	Colombia, Boyacá, Villa de Leyva, SFF Iguaque, sector Carrizal, costado norte quebrada Mamarramos, Chorrera 4	IAvH-A 14199
griseicollis	Colombia, Boyacá, Villa de Leyva, vda. La Capilla, amortiguamiento SFF Iguaque	IAvH-A 12586
griseicollis	Colombia, Cundinamarca, Laguna de Chisacal	ICN 12010
griseicollis	Colombia, Cundinamarca, Páramo del Palacio	ICN 12015
griseicollis	Colombia, Cundinamarca, Bogotá, Cerros de Torca, Floresta de la Sabana	ICN 38528
griseicollis	Colombia, Cundinamarca, Bogotá, Cerros de Torca, Floresta de la Sabana	ICN 38529
griseicollis	Colombia, Cundinamarca, Bogotá, Cerros orientales, bosque de Torca	ICN 34492
griseicollis	Colombia, Cundinamarca, Bogotá, Mansión Donoso	ICN 36997
griseicollis	Colombia, Cundinamarca, Bogotá, Monserrate	ICN 19963
griseicollis	Colombia, Cundinamarca, Bogotá, Suba, Cerro la Conejera	ICN 31798
griseicollis	Colombia, Cundinamarca, Bogotá, vda. Aurora alta	ICN 34780
griseicollis	Colombia, Cundinamarca, Bogotá, vereda El Verjón, km 15-20 vía Choachí, Reserva Mataredonda	ICN 37015
griseicollis	Colombia, Cundinamarca, Bojacá, Las Mercedes, km 25 carretera de La Herrera a La Mesa	ICN 12007
griseicollis	Colombia, Cundinamarca, Boquerón de Chipaque	ICN 12008
griseicollis	Colombia, Cundinamarca, Boquerón de Chipaque	ICN 12009
griseicollis	Colombia, Cundinamarca, Choachí	ICN 12011
griseicollis	Colombia, Cundinamarca, Choachí	ICN 12012
griseicollis	Colombia, Cundinamarca, Fómeque, vda. La Cristalina, sector La Playa, PNN Chingaza	IAvH-A 12652
griseicollis	Colombia, Cundinamarca, Fusagasugá, Inspección de Policía La Aguadita, vda. Los Robles, Fca. La Carbonera	IAvH-A 13935
griseicollis	Colombia, Cundinamarca, Guasca, vda. San Francisco, sector Palacio, Reserva Forestal Río Blanco, PNN Chingaza	IAvH-A 12701
griseicollis	Colombia, Cundinamarca, Guasca, vda. San Francisco, sector Palacio, Reserva Forestal Río Blanco, PNN Chingaza	IAvH-A 12720
griseicollis	Colombia, Cundinamarca, Guasca, vda. San Francisco, sector Palacio, Reserva Forestal Río Blanco, PNN Chingaza	IAvH-A 12712
griseicollis	Colombia, Cundinamarca, Guasca, vda. San Francisco, sector Palacio, Reserva Forestal Río Blanco, PNN Chingaza	IAvH-A 12716
griseicollis	Colombia, Cundinamarca, Guasca, vda. San Francisco, sector Palacio, Reserva Forestal Río Blanco, PNN Chingaza	IAvH-A 12717
griseicollis	Colombia, Cundinamarca, Guatavita, Páramo de Guasca	ICN 11982
griseicollis	Colombia, Cundinamarca, Guatavita, Páramo de Guasca	ICN 11983
griseicollis	Colombia, Cundinamarca, Guatavita, Páramo de Guasca	ICN 11984
griseicollis	Colombia, Cundinamarca, Guatavita, Páramo de Guasca	ICN 12001
griseicollis	Colombia, Cundinamarca, Guatavita, Páramo de Guasca	ICN 12014
griseicollis	Colombia, Cundinamarca, Guatavita, Páramo de Guasca	ICN 12016
griseicollis	Colombia, Cundinamarca, La Calera,	MLS 3989
griseicollis	Colombia, Cundinamarca, La Calera, Páramo de Chingaza, Piedras gordas	ICN 31235
griseicollis	Colombia, Cundinamarca, La Calera, Páramo de Chingaza, Piedras gordas	ICN 31236
griseicollis	Colombia, Cundinamarca, Nemocón,	MLS 3985
griseicollis	Colombia, Cundinamarca, Páramo de Beltrán	AMNH 132328	Type S. infasciatus
griseicollis	Colombia, Cundinamarca, Pasca, Boquerón de Juan Viejo	ICN 24920
griseicollis	Colombia, Cundinamarca, Subachoque,	ICN 12013
griseicollis	Colombia, Cundinamarca, Tabio,	MLS 3988
griseicollis	New Grenada	BMNH 2002.3.1014
griseicollis	Colombia, Boyacá, 30 KM S Virolín	NMNH 373418
morenoi	Colombia, Norte de Santander, Cucutilla, vda. Carrizal, sector Sisavita, cuenca quebrada grande	IAvH-A 12125
morenoi	Colombia, Norte de Santander, Cucutilla, vda. Carrizal, sector Sisavita, cuenca quebrada grande	IAvH-A 12123
morenoi	Colombia, Norte de Santander, Cucutilla, vda. Carrizal, sector Sisavita, cuenca río Salinas	IAvH-A 12068
morenoi	Colombia, Norte de Santander, Herrán, PNN Tamá, sector Orocué	IAvH-A 14841
morenoi	Colombia, Norte de Santander, Herrán, PNN Tamá, sector Orocué	IAvH-A 14797
morenoi	Colombia, Norte de Santander, Herrán, PNN Tamá, sector Orocué	IAvH-A 10625
morenoi	Colombia, Norte de Santander, Herrán, PNN Tamá, sector Orocué	IAvH-A 10664
morenoi	Colombia, Norte de Santander, Herrán, PNN Tamá, sector Orocué, alto El Pesebre	IAvH-A 14946
morenoi	Colombia, Norte de Santander, Herrán, PNN Tamá, sector Orocué, alto El Pesebre	IAvH-A 14941
morenoi	Colombia, Norte de Santander, Herrán, PNN Tamá, sector Orocué, alto El Pesebre	IAvH-A 14948
morenoi	Colombia, Norte de Santander, Herrán, PNN Tamá, sector Orocué, alto El Pesebre	IAvH-A 10728
morenoi	Colombia, Norte de Santander, Herrán, PNN Tamá, sector Orocué, sendero Arenal	IAvH-A 14919
morenoi	Colombia, Norte de Santander, Pamplona, 10 Km S on Bogotá, road	NMNH 373414
morenoi	Colombia, Norte de Santander, Pamplona, 14 Km S on Bogotá, road	NMNH 373415
morenoi	Colombia, Norte de Santander, Pamplona, Alturas de Pamplona	MLS 3992
morenoi	Colombia, Norte de Santander, Pamplona, Fontibón	MLS 3993
morenoi	Colombia, Norte de Santander, Toledo, vda. El Azul, PNN Tamá, Sector La Asiria Belén	IAvH-A 8416
morenoi	Colombia, Norte de Santander, Toledo, vda. El Azul, PNN Tamá, Sector La Asiria Belén	IAvH-A 8434
morenoi	Colombia, Norte de Santander, Toledo, vda. El Azul, PNN Tamá, Sector La Asiria Belén	IAvH-A 8427
morenoi	Colombia, Norte de Santander, Toledo, vda. El Azul, PNN Tamá, Sector La Asiria Belén	IAvH-A 8438
morenoi	Colombia, Santander, Angostura, La Baja, 3 miles below Angostura	NMNH 402074
morenoi	Colombia, Santander, Angostura, south range above camp	NMNH 402075
morenoi	Colombia, Santander, Hda. Las Vegas, 12 miles up from Piedecuesta	NMNH 411791
morenoi	Colombia, Santander, Hda. Las Vegas, 12 miles up from Piedecuesta	NMNH 411789
morenoi	Colombia, Santander, Hda. Las Vegas, 12 miles up from Piedecuesta	NMNH 411790
morenoi	Colombia, Santander, Cachirí,	NMNH 313714
morenoi	Colombia, Santander, Molagavita, vda. Potrero de Rodríguez, La Pica, Fca. La Rinconada	ICN 37538
morenoi	Colombia, Santander, Molagavita, vda. Potrero de Rodríguez, La Pica, Fca. La Rinconada	ICN 37548
morenoi	Colombia, Santander, Molagavita, vda. Potrero de Rodríguez, La Pica, Pozo el Indio	ICN 37522
morenoi	Colombia, Santander, Piedecuesta, vda. Parra Juan Ramírez, Finca Ramírez, cuchilla entre antiguos potreros Ramírez y margen derecha río Manco, margen derecha quebrada Santana	ICN 36416
morenoi	Colombia, Santander, San Andrés, vda. San Isidro, arriba Fca. La Paterna	ICN 37514
morenoi	Colombia, Santander, San Andrés, vda. San Isidro, La Corcova	ICN 37516
morenoi	Colombia, Santander, San Andrés, vda. Santa Cruz, Fca. El Tablón	ICN 37570
morenoi	Colombia, Santander, Suratá, vda. El Monsalve, El Gritadero, más abajo de la Palmita (AMB), camino al Palchal	ICN 36121
morenoi	Venezuela, Apure, PNN Tamá	COP 11101
morenoi	Venezuela, Apure, PNN Tamá	COP 11102
morenoi	Venezuela, Apure, PNN Tamá	COP 11103
morenoi	Venezuela, Táchira, Cerro El Retiro, Cumbre, La Revancha	COP 73946
morenoi	Venezuela, Táchira, Cerro El Retiro, Cumbre, La Revancha	COP 73947
morenoi	Venezuela, Táchira, Cerro El Retiro, Cumbre, La Revancha	COP 73948
morenoi	Venezuela, Táchira, Cerro El Retiro, Cumbre, La Revancha	COP 73949
morenoi	Venezuela, Táchira, Cerro El Retiro, Cumbre, La Revancha	COP 73950
morenoi	Venezuela, Táchira, Cerro El Retiro, Cumbre, La Revancha	COP 73951
morenoi	Venezuela, Táchira, Cerro El Retiro, Cumbre, La Revancha	COP 73952
morenoi	Venezuela, Táchira, Río Chiquito, Hacienda La Providencia	COP 62227
morenoi	Venezuela, Táchira, Río Chiquito, Hacienda La Providencia	COP 62228
morenoi	Venezuela, Táchira, Río Chiquito, Hacienda La Providencia	COP 62229
morenoi	Venezuela, Táchira, Río Chiquito, Hacienda La Providencia	COP 62231
morenoi	Venezuela, Táchira, Río Chiquito, Hacienda La Providencia	COP 62244
morenoi	Venezuela, Táchira, Río Chiquito, Hacienda La Providencia	COP 62245
