# Supplementary material for: A distinctive new subspecies of Scytalopus griseicollis (Aves, Passeriformes, Rhinocryptidae) from the northern Eastern Cordillera of Colombia and Venezuela
Source: Zookeys. 2015 Jun 2;(506):137–53. doi: 10.3897/zookeys.506.9553 (PMC4467187; doi:10.3897/zookeys.506.9553)
Supplement: Supplementary material 2 — List of localities of Scytalopus griseicollis [file zookeys-506-137-s002.xlsx]

## Sheet: Hoja1
Appendix B. List of localities of S. griseicollis (geographical coordinates in decimal degrees and elevation in meters above sea level) used in ecological niche modeling analysis (Fig. 6). Acronyms for sound archives (CSA, Colección de Sonidos Animales-Instituto Alexander von Humboldt; XC, xeno-canto) and museums (IAvH-A, Colección de aves-Instituto Alexander von Humboldt; ICN, Instituto de Cienc…
Subspecies	Locality	Latitude	Longitud	Source
gilesi	Colombia, Santander, Zapatoca, vda. Bellavista, Reserva Páramo de la Floresta; 2600 m	6.82211	-73.3222	Villanueva & Huertas (2013)
gilesi	Colombia, Santander, San Vicente de Chucurí, vda. Cantagallos alto, Filo achaparrado arriba de Fca. Santo Domingo; 2450 m	6.80659	-73.3611	ICN 36175
gilesi	Colombia, Santander, Galán, vda. San Isidro, Filo Pamplona arriba de Fca. La Aurora, PNN Serranía de los Yariguíes; 3200 m	6.63601	-73.3958	ICN 35609
gilesi	Colombia, Santander, Simacota/El Carmen de Chucurí, alto río Chimera, Lepipuerto; 2900-3000 m	6.4619	-73.4534	Donegan et al. (2010)
griseicollis	Colombia, Boyacá, Soatá, Alto de Onzaga; 2500 m	6.39517	-72.7545	CSA 17740
griseicollis	Colombia, Boyacá, Soatá, Alto de Onzaga; 2700 m	6.38077	-72.7446	XC55148
griseicollis	Colombia, Boyacá, Soatá, vda. Los Molinos, Fca. Los Pantanos; 2825 m	6.35394	-72.7116	ICN 35441
griseicollis	Colombia, Boyacá, Soatá, RNA Amazilia castaneivestris y Macroagelaius subalaris; 2000 m	6.30359	-72.6796	XC94523
griseicollis	Colombia, Boyacá, Socotá, vda. Guarca, Mina Villa Blanca; 2850-2900 m	6.04476	-72.62	S. Pérez pers. obs.
griseicollis	Colombia, Boyacá, Socha, Finca José Angel; 3260 m	5.97923	-72.6706	S. Pérez pers. obs.
griseicollis	Colombia, Boyacá, SFF Iguaque, near Paipa; 2900 m	5.94497	-73.2194	XC153090
griseicollis	Colombia, Boyacá, Arcabuco, Reserva Príncipe de Arcabuco; 2500 m	5.78904	-73.4547	XC18364
griseicollis	Colombia, Boyacá, Villa de Leyva, SFF Iguaque, sector Carrizal, costado norte quebrada Mamarramos, Chorrera 4; 2825 m	5.70513	-73.4529	IAvH-A 14199
griseicollis	Colombia, Boyacá, Villa de Leyva, vda. La Capilla, amortiguamiento SFF Iguaque, La Chorrera 2 Kilometro 19 vía Villa de Leyva Arcabuco, 1km entrando hacia Cané; 2600 m	5.6871	-73.4786	IAvH-A 12586
griseicollis	Colombia, Boyacá, Villa de Leyva, SFF Iguaque, Cañón del Río Cane, Cañón de los Micos, Mamarramos; 2800 m	5.69317	-73.4696	IAvH-A 10305
griseicollis	Colombia, Boyacá, Sutamarchán, vda. Ermitaño Alto, Snía. de Merchán; 3220 m	5.67667	-73.6651	IAvH-A 12282
griseicollis	Colombia, Boyacá, Tunja, Reserva El Malmo; 2900 m	5.48883	-73.4034	XC153088
griseicollis	Colombia, Boyacá, Garagoa, Vereda Ciénaga-Valvanerra, Reserva Privada el Secreto; 2000-2200 m	5.07012	-73.3437	O. Laverde pers. obs.
griseicollis	Colombia, Cundinamarca, Sopó; 2900 m	4.86151	-73.922	XC116943
griseicollis	Colombia, Bogotá, Aurora alta; 2500 m	4.84579	-73.87	XC41458
griseicollis	Colombia, Cundinamarca, Bogotá, Cerros de Torca, Floresta de la Sabana; 3100 m	4.82029	-74.0119	ICN 38528
griseicollis	Colombia, Cundinamarca, Bogotá, Mansión Donoso; 2700 m	4.77102	-74.0709	ICN 36997
griseicollis	Colombia, Cundinamarca, Bogotá, Reserva Forestal Protectora Bosque Oriental de Bogotá, Estación 7; 3035 m	4.71278	-74.0103	Peraza (2011)
griseicollis	Colombia, Cundinamarca, Guasca, vda. San Francisco, sector Palacio, Reserva Forestal Río Blanco, PNN Chingaza; 2970 m	4.69707	-73.8529	IAvH-A 12701
griseicollis	Colombia, Cundinamarca, Bogotá, Reserva Forestal Protectora Bosque Oriental de Bogotá, Estación 5; 3065 m	4.70202	-74.0141	Peraza (2011)
griseicollis	Colombia, Cundinamarca, Bogotá, Reserva Forestal Protectora Bosque Oriental de Bogotá, Estación 0; 2674 m	4.6934	-74.0262	Peraza (2011)
griseicollis	Colombia, Cundinamarca, Bogotá, Reserva Forestal Protectora Bosque Oriental de Bogotá, Estación 3; 2925 m	4.69229	-74.0158	Peraza (2011)
griseicollis	Colombia, Cundinamarca, Bogotá, Reserva Forestal Protectora Bosque Oriental de Bogotá, Estación 2; 2900 m	4.69078	-74.0159	Peraza (2011)
griseicollis	Colombia, Cundinamarca, Bogotá, Reserva Forestal Protectora Bosque Oriental de Bogotá, Estación 1; 2820 m	4.69259	-74.0189	Peraza (2011)
griseicollis	Colombia, Cundinamarca, Bojacá, vda. Fute, Parque Natural San Cayetano; 2650 m	4.62711	-74.3062	CSA 24011
griseicollis	Colombia, Bogotá, quebrada La Vieja; 2900 m	4.6231	-74.0562	XC10866
griseicollis	Colombia, Cundinamarca, Bogotá, vda. El Verjón, km 15-20 vía Choachí, Reserva Mataredonda; 3250-3400 m	4.55208	-73.9813	ICN 37015
griseicollis	Colombia, Cundinamarca, Fómeque, vda. La Cristalina, sector La Playa, PNN Chingaza; 3220 m	4.53055	-73.7589	IAvH-A 12652
griseicollis	Colombia, Cundinamarca, Fusagasugá, Inspección de Policía La Aguadita, vda. Los Robles, Fca. La Carbonera; 2450-2475 m	4.41365	-74.3192	IAvH-A 13935, CSA 17873
griseicollis	Colombia, Meta, El Calvario, ca 7.6 km SW El Calvario; 2735 m	4.32916	-73.7701	J. E. Avendaño pers. obs.
griseicollis	Colombia, Cundinamarca, Sumapaz, Laguna de Chisacá; 3800-3900 m	4.28582	-74.2177	ICN 12010, XC86428
morenoi	Colombia, Norte de Santander, Cucutilla, vda. Carrizal, sector Sisavita, cuenca río Salinas; 2350 m	7.46084	-72.8118	IAvH-A 12068
morenoi	Venezuela, Táchira, Cerro El Retiro, Cumbre, La Revancha; 2700-2800 m	7.5	-72.3833	COP 73946-73952
morenoi	Colombia, Norte de Santander, Cucutilla, vda. Carrizal, sector Sisavita, cuenca quebrada grande; 2380 m	7.4518	-72.8458	IAvH-A 12125
morenoi	Venezuela, Apure, Páramo El Judío; 2730 m	7.43508	-72.2958	XC16654
morenoi	Colombia, Norte de Santander, Herrán, PNN Tamá, sector Orocué; 2430 m	7.42576	-72.4487	IAvH-A 10625
morenoi	Colombia, Norte de Santander, Herrán, PNN Tamá, sector Orocué, alto El Pesebre; 2820 m	7.42174	-72.4516	IAvH-A 10728
morenoi	Colombia, Norte de Santander, Herrán, PNN Tamá, sector Orocué, sendero El Arenal; 2400-2525 m	7.41789	-72.4485	IAvH-A 14841, 14919
morenoi	Colombia, Santander, Suratá vda. El Monsalve, El Gritadero, más debajo de la Palmita (AMB), camino al Palchal; 2950 m	7.42082	-72.9374	ICN 36121
morenoi	Venezuela, Apure, Río Oirá, frontera con Colombia; 2410 m	7.39593	-72.2733	XC16660
morenoi	Colombia, Santander, Vetas, vda. Angostura, Los Laches; 3450 m	7.3819	-72.8788	J. E. Avendaño pers. obs.
morenoi	Colombia, Santander, Vetas, vda. Angostura, Las Picotas; 3500 m	7.38534	-72.8811	D. Rincón-Guarín pers.obs.
morenoi	Colombia, Santander, Vetas, vda. Angostura, Fuego verde; 3050 m	7.37783	-72.8888	D. Rincón-Guarín pers.obs.
morenoi	Colombia, Santander, Vetas, vda. El Salado, Predio Ciénaga; 3450 m	7.3334	-72.8825	J. E. Avendaño pers. obs.
morenoi	Colombia, Santander, Vetas, Páramo de Santurbán; 3500 m	7.33361	-72.8574	XC115464
morenoi	Colombia, Norte de Santander, Toledo, vda. El Azul, PNN Tamá, Sector La Asiria Belén; 2825 m	7.29715	-72.3633	IAvH-A 8416
morenoi	Colombia, Suratá, vda. Bucaré, Finca La Pajita; 3300 m	7.29013	-72.9314	XC86716
morenoi	Colombia, Santander, Piedecuesta, vda. Parra Juan Ramírez, Finca Ramírez, cuchilla entre antiguos potreros Ramírez y margen derecha río Manco, margen derecha quebrada Santana; 3100 m	7.07818	-72.9389	ICN 36416
morenoi	Colombia, Santander, Piedecuesta, Sector España, Finca Jericó, margen izquierdo quebrada la Honda; 2450 m	7.01364	-72.9692	J. E. Avendaño pers. obs.
morenoi	Colombia, Santander, San Andrés, vda. San Isidro, arriba Fca. La Paterna; 2700 m	6.74265	-72.7896	ICN 37514
morenoi	Colombia, Santander, San Andrés, vda. San Isidro, La Corcova; 2720 m	6.73917	-72.8062	ICN 37516
morenoi	Colombia, Santander, San Andrés, vda. Santa Cruz, Fca. El Tablón; 2800 m	6.72064	-72.8362	ICN 37570
morenoi	Colombia, Santander, Molagavita, vda. Potrero de Rodríguez, La Pica, Fca. La Rinconada; 2880 m	6.71972	-72.7946	ICN 37538
morenoi	Colombia, Santander, Molagavita, vda. Potrero de Rodríguez, La Pica, Pozo el Indio; 2970 m	6.71467	-72.7769	ICN 37522
